# Supplementary material for: Antioxidant Polyphenols from Lespedeza bicolor Turcz. Honey: Anti-Inflammatory Effects on Lipopolysaccharide-Treated RAW 264.7 Macrophages
Source: Antioxidants (Basel). 2023 Sep 28;12(10):1809. doi: 10.3390/antiox12101809 (PMC10604429; doi:10.3390/antiox12101809)
Supplement: Supplementary file 1 [file antioxidants-12-01809-s001.zip]

Archive with 1 entries (1 files):
- antioxidants-2565520-supplementary.pdf
